# Supplementary material for: Are Therapies That Target α-Synuclein Effective at Halting Parkinson’s Disease Progression? A Systematic Review
Source: Int J Mol Sci. 2023 Jul 3;24(13):11022. doi: 10.3390/ijms241311022 (PMC10341763; doi:10.3390/ijms241311022)
Supplement: Supplementary file 1 [file ijms-24-11022-s001.zip]

Archive with 1 entries (1 files):
- ijms-2464752-supplementary.pdf
